# Supplementary material for: Bioinformatics investigation on blood-based gene expressions of Alzheimer's disease revealed ORAI2 gene biomarker susceptibility: An explainable artificial intelligence-based approach
Source: Metab Brain Dis. 2023 Feb 21;38(4):1297–310. doi: 10.1007/s11011-023-01171-0 (PMC9942063; doi:10.1007/s11011-023-01171-0)
Supplement: Supplementary file 1 — Supplementary file1 Frontal-Biomarkers-GA information (CSV 10 KB) [file 11011_2023_1171_MOESM1_ESM.csv]

7894213	7894854	7895462	7895797	7896044	7906978	7910611	7932041	7948836	7950284	7962327	7974900	7980044	7981324	7982054	7982102	7997702	8050060	8065256	8069505	8073799	8074201	8075673	8087685	8097790	8131414	8135172	8137474	8138773	8165995	8169898	8171193	8174598	8180371	Class
12.0785	10.4195	4.58986	7.52901	11.9086	11.0227	8.29659	8.19967	9.02919	10.9612	9.76922	8.14408	9.96963	4.49962	8.84085	9.77154	9.59649	8.44795	8.54805	7.48301	10.8151	6.53382	10.4019	9.04751	2.87476	9.05142	8.77584	9.62654	11.9588	8.59226	8.80805	6.27488	5.46806	12.1307	'Frontal cortex of AD brain'
12.2366	10.7904	4.97962	7.5528	11.6347	11.0375	8.19926	8.15373	8.82453	10.4621	9.29604	7.51151	9.70887	4.21238	9.41453	9.5466	9.69807	8.27712	8.26357	7.70198	10.6776	6.64243	10.0523	8.99214	2.42051	9.05904	8.76081	9.42529	11.7385	8.69525	8.59563	6.30495	5.19125	11.7283	'Frontal cortex of AD brain'
11.8089	10.4089	3.92625	7.19478	11.8955	11.2491	8.29002	8.28455	8.83562	11.016	9.71056	8.2047	9.9241	4.24545	8.72947	9.74685	9.46975	8.47826	8.57224	7.99887	10.6859	6.39728	10.2219	8.80866	2.78867	9.0431	8.69	9.48614	11.7963	8.90641	8.8358	6.32862	4.99097	11.8471	'Frontal cortex of AD brain'
12.0488	10.5447	4.72059	7.55147	11.8043	10.862	8.04747	8.23752	8.99492	10.6374	9.45645	7.76855	9.90726	4.97813	8.99478	9.50743	9.51707	8.43794	8.44072	8.23585	10.5588	6.57952	10.2771	8.68401	2.45729	9.07558	8.48758	9.53574	11.7674	8.48215	8.77752	5.95189	4.86799	11.7811	'Frontal cortex of AD brain'
11.9644	10.4164	3.71443	7.37842	12.1978	11.2802	8.07116	8.0821	8.95192	10.9784	9.61027	7.92606	9.84051	5.03691	8.65804	9.5111	9.54188	8.3747	8.46234	7.30122	10.6799	6.63721	10.2039	8.99589	2.74372	9.14363	8.63311	9.27064	11.9553	8.59593	8.94502	5.94286	4.89193	11.9143	'Frontal cortex of AD brain'
12.2674	10.9273	4.68988	7.56184	11.9964	11.1326	7.61132	7.93732	8.8361	10.3616	8.76775	7.8429	9.2235	4.65829	8.90452	8.36209	9.44524	8.1855	8.57103	8.02562	10.4372	6.61763	9.98237	8.68054	2.69119	9.20108	8.04989	9.25004	11.6015	7.98483	8.22649	6.32866	5.00683	11.3882	'Frontal cortex of AD brain'
12.13	10.8893	5.09612	7.41634	11.5573	10.6338	7.95178	8.08109	8.75266	10.554	9.28687	7.45914	9.64676	4.5012	9.25894	9.42868	9.56907	8.11899	8.22447	7.48675	10.3574	6.53623	10.079	8.7528	2.54934	9.06528	8.88276	9.19533	11.549	8.41014	8.22398	6.44027	4.78795	11.5519	'Frontal cortex of AD brain'
11.9779	10.6055	4.36905	7.91731	12.0606	11.3392	8.13539	8.19895	8.87191	10.902	9.78565	7.63885	9.72043	4.96518	8.81473	9.78948	9.6032	8.36129	8.5103	7.58852	10.7217	6.75964	10.2977	8.69322	2.49986	9.17537	8.35695	9.29909	11.9904	8.55707	8.81797	6.02877	4.77341	11.8719	'Frontal cortex of AD brain'
11.9017	10.9232	4.19898	7.36543	12.2358	11.37	8.13731	8.21499	8.93715	10.828	9.67342	8.00526	9.72404	4.73269	9.13725	9.8172	9.5162	8.37917	8.54416	7.8878	10.8283	6.65813	10.2834	8.78993	2.77711	9.14188	8.31343	9.38099	11.8147	8.51414	8.81145	6.02739	5.30868	11.8629	'Frontal cortex of AD brain'
11.8677	10.5309	5.25651	7.09779	11.8838	10.7166	8.09495	8.08109	8.86164	11.0732	9.75178	7.97321	9.93664	4.75578	8.85848	9.74557	9.41954	8.48139	8.58845	7.49813	10.6597	6.60122	10.2771	8.82062	2.94924	8.90924	8.60474	9.51855	11.8768	8.6294	8.78289	5.8805	5.09113	11.9219	'Frontal cortex of AD brain'
12.184	10.7924	4.78135	7.58763	11.7957	11.197	8.43304	8.1575	8.86574	10.659	9.84227	8.73698	9.95343	4.98238	9.12664	9.33337	9.43394	8.45461	8.42354	8.03523	10.7478	6.76988	10.3134	8.82829	2.71704	8.94292	8.372	9.68767	11.7903	8.39847	8.67826	6.2603	5.27009	11.8253	'Frontal cortex of AD brain'
11.9433	10.4288	4.94774	7.58481	11.9093	11.2983	8.38302	8.28261	9.09731	10.9857	9.63318	8.07536	9.94168	4.27828	8.64573	9.36416	9.70795	8.57816	8.5037	7.1698	10.839	6.98331	10.284	8.82192	2.37695	9.04252	8.92777	9.61825	11.9964	8.55031	8.86858	6.08041	4.91221	11.8541	'Frontal cortex of AD brain'
11.8124	10.726	4.29972	7.3842	12.1834	11.4104	8.24745	8.18208	8.83158	11.1387	9.7356	7.65036	9.88007	4.8156	9.20936	9.77653	9.59501	8.40113	8.5288	7.94297	10.8327	6.77485	10.2866	8.87308	2.64795	9.02181	8.908	9.37007	11.9762	8.99442	8.89898	5.84389	4.9669	12.1553	'Frontal cortex of AD brain'
12.0354	10.4662	5.0208	6.88799	11.8444	11.0262	7.98215	8.22842	8.98546	11.0203	9.59515	8.28756	9.83959	4.6986	8.69203	9.50889	9.54444	8.36899	8.30813	7.96062	10.6881	6.41011	10.2753	8.86958	2.76082	9.18065	8.63206	9.44309	11.9533	8.5732	8.95105	5.677	5.00391	12.0696	'Frontal cortex of AD brain'
11.9981	10.5357	4.05575	7.43427	12.1275	11.3355	8.3199	7.98136	9.10741	11.1089	9.68232	8.32371	9.9242	4.40755	8.73922	9.62255	9.74552	8.46107	8.48483	8.19766	10.7868	6.49494	10.3841	8.87777	2.65356	9.14617	8.78728	9.55326	11.9825	8.44691	8.85043	6.19841	4.70358	11.9497	'Frontal cortex of AD brain'
11.8201	10.02	5.49428	6.68564	12.1488	11.5118	8.15854	8.30577	9.26801	11.1522	9.76912	8.02658	10.0285	4.52447	8.8313	9.79531	9.70752	8.59812	8.67807	7.38212	10.8879	6.19219	10.3092	8.98102	2.98677	9.23337	8.9274	9.61688	11.9834	8.88783	9.07486	5.95872	5.18946	12.1106	'Frontal cortex of non-AD brain'
12.0344	10.2053	5.66093	7.11956	12.0693	11.1224	8.5309	8.08037	9.02035	11.0963	9.6867	8.69549	9.91715	5.30893	8.56699	9.42202	9.69293	8.57194	8.49503	7.93687	10.7395	6.43279	10.3413	9.06494	2.81765	9.25143	9.02185	9.59196	11.9995	8.72803	8.92719	5.6772	5.07304	12.1685	'Frontal cortex of non-AD brain'
11.7982	10.1693	4.54164	7.36228	11.9845	11.4899	8.35119	8.03444	8.97148	11.0786	9.78867	7.99949	9.85686	4.85173	8.46671	9.89562	9.61829	8.50289	8.47398	7.54533	10.7448	5.8129	10.3538	9.01298	2.62352	9.20638	8.9138	9.51534	12.1092	8.74343	9.05304	5.71321	5.18565	12.2772	'Frontal cortex of non-AD brain'
11.6727	10.355	5.76435	6.94116	12.2074	11.4905	8.35381	8.35173	8.95695	11.0806	9.71726	8.46502	9.99136	5.09576	8.55099	9.70399	9.70074	8.43007	8.66286	7.15819	10.7998	6.59895	10.3138	9.03393	2.6058	9.11568	9.10939	9.48163	11.9285	8.67287	9.11663	5.88401	5.04677	11.9807	'Frontal cortex of non-AD brain'
11.6106	10.2739	4.11938	6.88371	12.2496	11.688	8.38998	8.37552	9.16079	11.2415	9.91544	8.66685	9.89986	5.21813	8.65833	9.90741	9.79054	8.72316	8.76694	7.10086	11.017	6.84958	10.4145	8.89481	2.98824	9.16726	8.56663	9.61687	12.0713	8.86314	9.06731	5.82216	5.632	12.1396	'Frontal cortex of non-AD brain'
12.0014	10.5326	4.91545	7.32434	12.0422	11.201	8.51517	8.24288	9.00937	10.6669	9.72019	8.2046	9.85745	5.475	8.89751	9.82585	9.56985	8.50872	8.45302	7.489	10.6768	6.25429	10.289	8.92402	3.18052	9.22313	8.945	9.45059	11.7946	8.72875	8.85163	6.11084	5.00295	11.9567	'Frontal cortex of non-AD brain'
12.0208	10.4733	5.05673	7.12377	12.1194	11.6252	8.4586	8.29552	9.00021	11.0562	10.0897	8.90163	10.1089	5.03452	8.8671	10.3561	9.79637	8.75904	8.58472	7.52761	10.9719	6.22344	10.5165	8.91586	2.76049	9.30456	8.82774	9.74962	12.0454	8.68358	9.04559	5.53477	5.43136	12.2346	'Frontal cortex of non-AD brain'
11.7641	9.97751	4.73165	6.19341	12.0912	11.7386	8.55412	8.28822	9.2313	11.2297	10.1456	8.84011	10.2814	5.25031	8.5865	10.2903	9.82156	8.80774	8.56547	7.16765	11.0454	6.03224	10.4567	8.9914	2.74696	9.33893	9.04469	9.62968	12.143	9.01681	9.21375	5.52589	5.54055	12.2942	'Frontal cortex of non-AD brain'
12.1039	9.96912	5.00414	7.10356	12.202	11.462	8.60964	8.25895	9.05021	10.8814	9.79581	7.9993	10.1018	5.06986	8.39841	10.0219	9.5881	8.34785	8.69109	6.70654	10.9961	5.8197	10.3375	9.30636	2.84632	9.45039	9.10835	9.60999	11.9471	8.60979	9.0308	6.01187	7.00818	12.0569	'Frontal cortex of non-AD brain'
11.923	10.5121	5.84727	7.12528	12.0514	11.4401	8.60792	8.26096	9.03669	11.1166	10.0117	8.79099	9.97001	4.35882	8.84711	9.90729	9.72342	8.57106	8.55651	7.52245	10.965	6.44123	10.4846	9.01583	3.22616	9.28442	8.79053	9.64763	11.969	8.72574	8.91967	5.87781	5.78192	12.0898	'Frontal cortex of non-AD brain'
11.913	10.2299	5.44251	7.07115	12.1902	11.5657	8.43348	8.38087	8.87903	11.179	9.78936	8.28356	9.97272	4.92231	8.53446	9.96624	9.70261	8.65605	8.65514	7.49407	11.084	6.72353	10.3912	9.03417	2.70405	9.30609	8.96378	9.55598	12.0202	8.84288	8.87203	5.80014	5.26138	12.1525	'Frontal cortex of non-AD brain'
11.8557	9.86638	5.47438	7.3311	12.0609	11.3063	8.31746	8.25212	9.10602	11.2173	9.76622	8.70197	9.9142	4.9751	8.46171	10.0558	9.57074	8.63622	8.53047	7.44981	10.8696	6.30287	10.3582	8.9957	3.06458	9.14832	9.0039	9.61076	11.9153	8.82455	8.97256	5.95853	5.43902	12.106	'Frontal cortex of non-AD brain'
11.6065	10.3704	4.24035	7.01207	12.1074	11.3479	8.39621	8.41063	9.12993	11.1528	9.85659	8.47973	10.006	5.00658	8.84883	9.91549	9.73663	8.57129	8.45898	7.3303	10.7859	6.49924	10.2901	8.88954	2.76705	9.2116	9.1613	9.56413	12.0358	8.855	9.34795	6.14729	5.23821	12.2376	'Frontal cortex of non-AD brain'
11.727	10.8905	5.32104	7.13019	12.1556	11.3806	8.12473	8.38454	8.97707	11.2165	9.79909	8.29214	10.047	4.55087	8.61596	9.53701	9.64252	8.40528	8.60766	7.51582	10.9156	6.25199	10.4396	8.93625	3.01623	9.08888	8.58603	9.67749	12.0609	8.64611	8.76617	5.57146	5.27933	11.9712	'Frontal cortex of non-AD brain'
11.6571	10.5264	5.51995	7.38636	12.1471	11.4102	9.04866	8.37395	9.09938	11.1953	9.71649	8.27	10.0567	4.79376	8.49602	9.45833	9.64376	8.47148	8.63425	7.25617	10.7825	6.14915	10.3299	9.1299	3.03788	9.06419	9.07066	9.57974	12.0252	8.79555	9.1598	5.92466	5.86726	12.0999	'Frontal cortex of non-AD brain'
11.846	10.4684	5.01767	7.04196	12.1158	11.6936	8.44223	8.44709	8.99215	11.1579	9.75426	8.46021	9.93172	5.17736	8.61164	10.2185	9.67862	8.62265	8.71432	7.43134	10.8226	6.19281	10.4304	8.84194	2.91223	9.1367	8.95443	9.77621	11.9943	8.82036	9.1242	5.9909	5.72607	12.0675	'Frontal cortex of non-AD brain'
11.6063	10.2316	5.61778	7.04992	12.0922	11.4569	8.53004	8.46117	9.05967	11.3644	9.92681	8.68561	10.2403	5.0513	8.21153	10.1195	9.66578	8.52586	8.67743	7.31826	10.8677	6.24765	10.4247	9.01209	2.96256	9.08882	9.32298	9.80069	12.088	9.13541	9.32343	5.5805	5.19894	12.1794	'Frontal cortex of non-AD brain'
11.584	10.0551	5.46569	7.31665	12.2586	11.6762	8.26421	8.41449	9.0872	11.1872	9.71486	8.26567	9.96496	5.18752	8.17438	9.67018	9.85417	8.65737	8.76909	7.39332	10.8963	6.5842	10.324	9.01362	3.46642	9.22681	8.72831	9.5104	12.1439	8.89158	8.99628	6.12748	5.39336	12.0652	'Frontal cortex of non-AD brain'
