# Supplementary material for: Bioinformatics investigation on blood-based gene expressions of Alzheimer's disease revealed ORAI2 gene biomarker susceptibility: An explainable artificial intelligence-based approach
Source: Metab Brain Dis. 2023 Feb 21;38(4):1297–310. doi: 10.1007/s11011-023-01171-0 (PMC9942063; doi:10.1007/s11011-023-01171-0)
Supplement: Supplementary file 2 — Supplementary file2 Hippocampal-Biomarkers-GA information (CSV 9 KB) [file 11011_2023_1171_MOESM2_ESM.csv]

7893013	7893170	7893831	7893914	7893953	7894139	7894945	7895447	7895760	7895766	7895926	7896221	7896380	7896477	7912670	7925876	7932177	7942592	7943367	7947450	7953508	7965335	7967318	7979663	7982712	7990894	7992447	7992646	8002421	8003667	8008702	8015796	8022020	8028112	8028380	8028791	8030470	8037537	8037913	8038343	8039378	8044008	8059565	8062023	8062844	8063347	8066598	8069633	8069985	8090936
7.29908	7.46545	8.29032	11.0034	6.19654	4.15859	10.1793	12.4293	11.5386	11.4344	10.6278	8.12477	11.833	9.10847	9.07905	9.84235	6.92298	7.09589	6.99038	7.98381	9.50394	7.98467	5.95057	9.83785	7.6632	9.22131	9.51885	12.4455	8.40772	8.15894	8.87801	4.49812	4.88798	7.98374	10.5873	11.6084	9.98906	8.54441	9.85293	7.77102	9.57578	6.42673	7.97976	8.64178	7.49951	7.3418	8.73909	7.5644	8.51919	7.6539
7.46676	7.49619	7.93875	11.1322	6.14592	3.40147	10.1733	12.0829	11.7238	11.239	10.7916	8.04972	11.8165	9.0132	8.89521	9.67196	6.95264	7.16046	7.10539	8.03032	9.34938	7.97391	6.04583	9.49943	7.6198	9.30975	9.50746	12.3973	8.43322	7.5941	9.10857	4.73738	4.89379	7.98519	10.5345	11.535	9.90725	8.42127	9.72752	7.66285	9.63966	6.35161	7.98857	8.87899	7.29047	7.34446	8.66426	7.61494	8.6745	7.71798
7.52323	6.37862	8.06382	11.0956	6.27412	4.44059	10.2551	11.9952	11.8967	11.254	10.7837	8.31877	11.8049	9.31249	8.62906	9.08399	7.26518	7.05867	7.18477	8.01703	9.25229	7.73761	6.04396	9.04764	7.51372	9.18496	8.88181	12.1425	8.35746	7.73378	9.0433	4.13507	4.72945	7.74884	10.4344	11.3495	9.69418	8.34575	9.59955	7.7552	9.14119	6.19288	7.56887	8.80469	7.10816	7.41801	8.5256	7.32552	8.60633	7.89297
7.71131	7.67799	8.20918	10.9555	6.25152	4.54519	10.6384	12.2558	11.9938	11.2257	10.5676	8.55287	11.9758	9.00759	8.34499	9.35248	7.48838	7.03316	7.33879	8.34291	9.15479	7.33217	6.03881	8.65644	7.31621	9.39664	8.77497	12.1219	8.70481	7.9694	9.13085	4.63425	5.22732	7.72159	10.5454	11.3622	9.52104	8.29131	9.64023	7.91836	8.77069	6.22033	7.36884	8.38753	7.27371	7.53604	8.69282	7.60267	8.65108	7.86223
7.67763	7.46192	8.10788	10.923	6.35419	4.83539	10.2713	12.4776	11.7274	11.3052	11.0787	8.21236	11.8673	9.19952	8.88774	9.78079	6.98234	7.19354	6.90585	8.35567	9.72879	7.49633	6.20485	9.04332	7.32703	9.09366	9.47577	12.4104	8.41747	7.59117	8.97195	4.4323	4.67844	7.71959	10.6094	11.8696	9.94111	8.40333	9.69887	7.83022	9.76931	6.25288	7.56606	8.75895	7.55103	7.42291	8.544	7.37939	8.50091	7.78764
7.45549	7.63977	8.3191	11.0687	6.08708	4.92606	10.5384	12.4826	12.0263	11.2262	10.9015	8.4182	12.0245	9.29995	8.94515	9.96632	6.8472	7.0237	7.08898	8.0045	9.82024	7.78384	5.87929	9.89791	7.40963	9.32656	9.57166	12.4597	8.32228	8.59611	9.15412	4.65996	4.86838	7.70432	10.5261	11.8589	10.0738	8.40341	9.95487	7.86139	9.8998	6.29275	8.0425	8.79993	7.35201	7.56559	8.90785	7.36546	8.36614	7.98937
7.61556	6.56241	8.41436	11.4264	6.6242	4.18481	10.4	12.4855	12.0974	11.6494	10.7108	8.4552	12.4105	8.99839	9.00357	9.8593	7.1564	7.312	7.03212	8.13687	9.3042	7.65465	6.45765	9.34495	7.47942	9.13227	9.42267	12.3954	8.16959	7.93366	8.99818	4.52355	4.79769	7.27625	10.7371	11.5891	9.68085	8.19306	9.60843	8.04575	9.59885	6.49019	7.78851	8.21519	7.37807	7.63415	8.47902	7.58816	8.46307	7.80913
7.01721	8.28006	7.76024	10.6723	5.72409	4.08227	10.1088	12.8472	11.5387	11.0137	10.5239	7.78852	11.7816	8.64932	9.31778	10.317	6.56793	6.93868	6.8716	7.91946	9.96867	8.2048	5.46346	10.1187	7.8767	9.12986	9.89351	12.8802	8.83087	8.87487	8.82891	4.35957	4.59373	8.20503	10.831	12.2316	10.5742	8.84882	10.3009	7.6411	10.0505	6.80141	8.16902	9.31288	7.76789	6.89481	9.12482	7.87003	8.30056	7.37998
7.18605	8.4964	7.59268	10.5733	5.97193	3.912	9.82	12.8001	11.2195	10.8808	10.414	7.97333	11.5034	8.92695	9.60814	10.3422	6.79221	6.70026	6.77206	7.74471	9.96348	8.40033	5.63576	10.5811	8.16779	8.98579	9.7474	12.7	8.64848	8.81494	8.76086	4.04388	4.59375	8.02017	11.0806	12.1481	10.1771	8.73232	10.2583	7.58356	10.0646	6.64858	8.06021	8.85214	7.84339	6.94666	9.05213	7.84747	8.22313	7.42548
7.2534	8.01425	7.9107	10.5244	6.08143	3.79157	9.88857	12.5641	11.2787	10.9746	10.2798	7.93287	11.6415	8.97773	9.495	10.164	6.89792	6.70949	6.83425	7.83309	9.96033	8.4202	6.12571	10.0213	7.99664	9.03292	9.86249	12.6409	8.7128	8.75893	8.83969	4.21899	4.57169	7.99438	10.9475	12.0431	10.3076	8.73061	10.1008	7.61525	10.2184	7.1248	8.4587	9.09145	7.98461	7.08353	9.33894	7.67743	8.20837	7.5126
7.35746	7.92721	7.92085	10.7207	5.73692	3.30799	10.0968	12.7414	11.5026	11.032	10.5603	8.02184	11.721	8.80864	9.44487	10.3643	6.70198	6.77708	6.7205	7.4728	10.0171	8.42586	5.82012	10.4647	7.917	8.95111	9.86412	12.7768	8.62089	9.24384	8.84922	3.89214	4.16943	8.32798	10.9614	12.3606	10.5335	8.64147	10.4623	7.42341	10.1768	6.77471	8.38184	9.13164	7.998	7.20661	9.16403	7.79334	8.20221	7.6219
7.16032	8.04289	7.55089	10.6505	6.21784	2.70466	10.0183	12.7625	11.55	10.8668	10.5338	7.77425	11.6356	8.91638	9.81685	10.282	6.53084	6.79404	6.71009	7.54934	10.3092	8.71301	5.5094	10.3618	8.14865	8.79874	10.2406	12.8186	8.83674	8.98362	8.80357	3.62514	4.37535	8.32323	10.9657	12.1943	10.3868	8.862	10.4059	7.33477	10.3917	6.70514	8.43877	9.13303	8.16304	7.08425	9.27817	7.85738	8.21128	7.5759
7.12161	8.50091	7.87445	10.9468	5.68792	3.36644	9.95185	12.6592	11.468	10.9455	10.464	7.92552	11.5153	8.68675	9.25873	10.1649	6.614	6.7693	6.57568	7.8528	9.91076	8.83475	5.5904	10.0403	7.83202	8.88327	9.66461	12.6171	8.69642	9.04128	8.75177	4.04411	4.37793	8.05764	11.2411	11.97	10.0773	8.68025	9.97363	7.41265	10.0758	6.60016	8.08373	8.9346	8.23962	6.91575	8.92538	7.66207	8.26994	7.27962
7.24213	8.27879	7.58003	10.8913	5.79883	3.06521	9.63962	12.6383	11.3222	10.6124	10.6044	7.38461	11.3548	8.8256	9.31345	10.1439	6.87122	6.68368	6.85917	7.75739	9.84001	8.31445	5.63887	10.0763	7.76012	8.97435	9.81006	12.5773	8.66361	8.62432	8.71622	3.8229	4.20306	8.11632	10.988	12.0438	10.1572	8.60256	10.2172	7.49101	10.2092	7.05348	8.29793	8.94469	7.97513	7.14401	8.96653	7.66483	8.27876	7.5516
6.64116	8.61681	7.63073	10.667	5.92546	4.01644	9.777	12.6382	11.417	10.6918	10.0813	7.98159	11.37	8.58435	9.37706	10.0588	6.82512	6.99059	6.48349	7.8009	9.99931	8.47315	5.68158	10.1885	7.75107	8.70168	9.76579	12.696	8.93658	8.83518	8.59889	3.87074	4.70296	8.15158	11.0728	12.1001	10.1848	8.74865	10.1095	7.5241	10.142	6.94299	8.23212	9.01695	8.0188	6.91812	9.12387	7.80787	8.18597	7.43126
7.04931	8.24151	7.75474	10.8227	5.91635	3.06991	9.72614	12.8107	11.2219	10.9864	10.4414	8.23389	11.605	8.90479	9.32292	10.0487	6.61821	6.81124	6.74296	7.96143	10.0534	8.39563	5.79772	10.0314	7.75107	8.97667	9.57964	12.6659	8.80434	8.74905	8.7713	3.83385	4.59373	8.12451	10.9882	12.0239	10.3137	8.79302	10.2164	7.41129	9.90704	6.65489	8.09779	9.03602	7.78257	6.78273	8.97993	7.66127	8.10333	7.58465
7.24704	8.13248	7.31254	10.692	5.55781	3.56265	9.65951	12.6486	11.053	10.8208	10.3006	7.64673	11.3614	8.89426	9.46997	10.1667	6.18036	6.69376	6.79018	7.92004	10.1299	7.54398	5.70945	10.4006	8.12535	8.69285	9.85548	12.8203	8.59876	8.84245	8.69074	4.38771	4.59373	8.17969	10.751	12.0323	10.1945	8.74864	10.2681	7.35574	10.224	6.64662	8.4019	8.91606	7.77718	6.99317	8.93648	7.85759	8.15886	7.52415
8.18834	6.87605	8.31719	11.2115	6.38522	4.98265	10.9817	11.4572	12.3594	11.6325	11.0303	8.40276	12.4208	9.37914	7.53155	8.31369	7.39242	7.50448	7.35616	8.32686	8.86685	7.79754	6.34981	8.03807	6.47677	9.64433	9.14109	11.4793	7.94024	7.57404	8.93557	4.8421	5.41086	7.55345	9.48921	10.4122	8.96593	7.65441	8.51874	8.02331	8.28718	6.26016	7.36575	8.58117	6.3101	7.84314	8.14558	7.3728	9.33838	8.23305
[truncated: 11 more columns]
