# Supplementary material for: Bioinformatics investigation on blood-based gene expressions of Alzheimer's disease revealed ORAI2 gene biomarker susceptibility: An explainable artificial intelligence-based approach
Source: Metab Brain Dis. 2023 Feb 21;38(4):1297–310. doi: 10.1007/s11011-023-01171-0 (PMC9942063; doi:10.1007/s11011-023-01171-0)
Supplement: Supplementary file 3 — Supplementary file3 Temporal-Biomarkers-GA information (CSV 7 KB) [file 11011_2023_1171_MOESM3_ESM.csv]

7892609	7894646	7895847	7910752	7912937	7947590	7968417	8016832	8024557	8025672	8036830	8036923	8051773	8057711	8078155	8091922	8108205	8113467	8134463	8135080	8135172	8139921	8150757	8150988	8157381	8158224	8166690	8180374	Class
4.74573	5.58051	10.3316	9.26274	10.9221	9.27535	10.3153	10.0407	10.4971	11.2994	8.41314	9.56185	7.67392	3.27404	9.94218	8.50998	5.62141	7.88953	8.74841	9.58303	8.68866	8.83374	9.08211	9.55628	7.12752	8.69185	7.29708	8.1884	'Temporal cortex of AD brain'
4.19947	5.87334	10.3997	9.01481	10.3387	9.6135	10.4145	10.4012	10.508	11.1423	8.6415	9.62546	7.55179	3.10345	9.30845	7.60533	5.63946	7.87843	9.17017	10.0939	9.15877	8.96867	9.25982	9.20036	6.89522	9.39381	6.7055	7.87247	'Temporal cortex of AD brain'
3.84435	6.23891	9.79363	9.18148	10.7332	8.90633	10.1169	10.3201	10.5442	11.5785	8.84407	9.60851	7.7179	3.41429	9.2049	7.81368	5.63549	8.22897	9.2208	9.65775	8.62228	8.58924	8.98758	9.46909	6.95193	9.12707	6.8464	8.14759	'Temporal cortex of AD brain'
3.75351	6.22783	10.3339	9.16592	10.3291	9.37879	10.4049	10.3272	10.4136	11.3393	8.78861	9.61593	7.7164	3.15017	9.20003	7.68375	5.66927	8.01454	9.50983	10.0824	8.80787	9.05455	9.24608	9.00833	6.92165	9.1981	6.49494	7.90353	'Temporal cortex of AD brain'
4.8717	6.29679	10.0337	9.34864	10.6207	9.30325	10.254	10.0081	10.6016	11.334	8.52901	9.64275	7.85076	3.44546	9.01322	7.25092	5.09588	7.91624	8.72199	9.79873	8.82413	8.91833	9.0218	9.19605	6.93517	9.00028	6.37558	7.82801	'Temporal cortex of AD brain'
3.59688	5.96031	10.2267	9.13134	10.3889	9.75537	10.2131	9.55855	10.573	11.2896	8.672	9.69907	7.84548	3.21502	8.58516	7.22305	5.67228	7.82779	8.82257	9.96672	8.85933	8.83664	9.28589	9.05866	7.22632	9.36395	6.70524	7.82347	'Temporal cortex of AD brain'
4.63602	6.37082	10.1214	9.5253	10.7438	9.07955	10.3421	10.158	10.3327	11.5463	8.48844	9.48375	7.86013	3.48013	9.43952	7.73877	5.93601	7.77512	8.63187	9.57976	8.56207	8.80891	8.9499	9.15305	7.00365	8.88783	6.87419	7.86887	'Temporal cortex of AD brain'
4.26232	5.65985	10.1288	9.0851	10.7029	9.64066	10.3877	10.3381	10.3399	11.0026	8.88024	9.66131	7.43461	3.26147	8.51835	7.58179	5.61731	7.91142	10.1771	9.95728	9.29701	9.0268	9.03654	9.15568	6.92613	9.1693	6.3603	8.02416	'Temporal cortex of AD brain'
4.76599	5.70049	10.2083	9.00192	10.1766	9.63323	10.3327	10.5659	10.3655	11.244	8.48001	9.76258	7.63009	3.2992	9.03726	7.10689	5.28475	7.6597	9.71182	10.051	8.91524	8.90182	9.14118	9.19859	6.79009	9.13956	6.439	7.77761	'Temporal cortex of AD brain'
4.42797	6.29587	10.2778	9.03451	10.2258	9.17304	10.1196	10.4369	10.3959	11.4199	8.41473	9.40272	7.42971	3.22212	8.64468	7.51478	5.57981	7.91557	8.4352	9.84311	9.01432	8.83949	9.08855	9.27217	7.04469	9.0405	6.70661	8.03327	'Temporal cortex of AD brain'
3.58908	5.47629	10.5243	9.10732	10.1625	9.7721	10.6498	10.9039	10.6184	11.009	8.85277	9.76166	7.27661	2.88178	8.35802	7.30436	6.12722	7.77582	9.3278	10.3733	9.44131	9.18407	9.2718	9.114	6.70862	9.30645	6.22113	7.62546	'Temporal cortex of non-AD brain'
2.72256	5.176	10.5408	8.89249	10.1203	10.0798	10.5044	11.068	10.6354	10.8806	8.9262	9.86589	7.11211	2.82579	8.80152	7.20121	5.63454	7.51663	10.5254	10.4009	9.65269	9.41696	9.51023	9.13868	6.55889	9.60342	6.07499	7.50469	'Temporal cortex of non-AD brain'
2.70409	5.40626	10.5031	8.98083	9.86721	9.68423	10.7423	10.9359	10.6818	11.0094	8.90483	9.6844	7.25821	2.96759	8.81819	7.57672	6.34915	7.4918	9.57946	10.0593	9.49013	9.28981	9.47171	8.9511	6.71935	9.41247	6.381	7.54572	'Temporal cortex of non-AD brain'
3.43882	6.05409	10.4556	9.0099	10.02	9.9853	10.5737	10.9624	10.5603	11.0617	8.67958	9.84943	7.27596	3.01721	8.6719	7.40659	5.68366	7.6392	9.41268	10.2422	9.39272	9.38473	9.59312	8.82333	6.77888	9.32441	6.6715	7.72413	'Temporal cortex of non-AD brain'
3.88228	5.18397	10.507	8.6951	10.1361	10.1579	10.4278	11.0526	10.802	10.8473	9.04143	9.95239	7.22317	3.32185	8.20297	6.962	6.31778	7.5491	9.98945	10.261	9.4527	9.45331	9.37889	8.76602	6.47659	9.59752	5.98725	7.59014	'Temporal cortex of non-AD brain'
4.44632	4.96355	10.3486	8.81285	10.081	10.2325	10.5514	11.2317	10.8177	10.6491	9.20668	9.86728	7.21259	3.16826	8.22991	6.93878	6.16463	7.73748	10.3155	10.3348	9.56369	9.28925	9.83893	8.80686	6.38943	9.45683	6.49822	7.40231	'Temporal cortex of non-AD brain'
2.02773	5.33475	10.4747	8.75793	10.5443	9.77747	10.4206	10.9477	10.4038	11.1457	9.23752	9.68134	7.35479	2.81893	8.85214	7.29579	5.67543	7.6576	10.8032	10.3401	9.78982	9.15883	9.35359	9.08982	6.73549	9.31152	6.29244	8.27532	'Temporal cortex of non-AD brain'
3.50121	5.33128	10.657	8.94102	10.0394	9.83155	10.4683	10.749	10.7355	10.8165	8.91156	9.83136	7.36128	3.03548	8.36107	7.04383	5.82632	7.56731	9.52181	10.1901	9.29617	8.90445	9.35838	9.0168	6.64517	9.44347	6.11707	7.57535	'Temporal cortex of non-AD brain'
1.75295	5.11815	10.3162	9.03261	9.92406	9.92236	10.5229	10.8175	10.5699	10.973	9.16807	9.93492	7.37186	3.23277	8.28727	6.55076	5.8436	7.84081	9.93981	10.3857	9.376	9.23636	9.33521	8.90997	6.98861	9.52909	6.06918	7.32293	'Temporal cortex of non-AD brain'
4.76416	5.52416	10.503	9.21398	10.25	9.83775	10.3368	10.739	10.6726	11.209	8.87692	9.78559	7.6762	3.05459	8.94578	7.17494	5.54395	7.67095	10.4301	10.4839	9.60257	8.98133	9.34241	8.88813	6.56954	9.2513	6.17951	7.68375	'Temporal cortex of non-AD brain'
2.55099	5.19942	10.4822	8.8201	9.78654	9.56615	10.3757	10.3875	10.724	11.1465	8.75992	9.81561	7.38844	3.02295	8.7775	6.95708	6.00789	7.63888	9.2974	10.1724	9.35193	9.03782	9.00481	8.85255	6.94628	9.23589	6.82042	7.84059	'Temporal cortex of non-AD brain'
3.703	5.50335	10.5683	8.79345	10.8003	9.83134	10.7355	9.67243	10.817	10.2482	8.90383	9.49893	7.27888	3.08756	8.96767	6.68897	5.82091	7.59971	10.101	9.58434	9.60806	9.63913	9.45878	8.2858	6.64306	9.17695	5.85513	7.58794	'Temporal cortex of non-AD brain'
1.87352	5.07524	10.4845	9.11833	9.72369	9.34499	10.5781	10.8048	10.6494	10.43	8.81405	9.83372	7.43263	3.07143	8.38128	6.83166	5.82939	7.78204	10.1505	10.0354	9.72343	9.02141	9.30754	8.80914	6.65605	9.43473	6.1409	7.60669	'Temporal cortex of non-AD brain'
2.66717	5.96209	10.3107	9.00105	9.96464	9.45618	10.204	10.5129	10.4966	11.2095	8.69995	9.77485	7.24855	2.98037	8.96716	7.03965	5.77186	7.75195	9.30643	10.1996	9.0296	9.08113	9.29137	9.39581	6.67294	9.24998	6.11062	7.76547	'Temporal cortex of non-AD brain'
3.2496	5.86741	10.2432	8.74295	9.51791	9.61554	10.4447	11.0259	10.6755	10.6601	9.3337	9.80099	7.58691	3.09267	7.88716	6.61959	6.25218	7.71119	10.5921	9.96856	9.46864	9.31558	9.2801	8.99044	7.17598	9.34128	5.84106	7.34129	'Temporal cortex of non-AD brain'
3.56123	5.77846	10.6502	8.86564	9.60571	9.72673	10.4671	11.14	10.5069	10.9023	8.93361	9.78333	7.39897	3.38195	8.2935	6.86894	6.18691	7.714	10.0923	10.119	9.14798	9.2685	9.29517	8.9172	6.79152	9.30628	6.10871	7.64231	'Temporal cortex of non-AD brain'
3.78008	5.07505	10.4504	8.66962	9.77693	9.82852	10.4765	10.9832	10.667	10.4933	9.11231	9.98224	7.26911	3.1204	7.91575	6.94547	5.91793	7.51246	9.51519	10.2505	9.48399	9.30731	9.34291	8.89755	6.45032	9.46849	5.47564	7.23764	'Temporal cortex of non-AD brain'
3.94399	5.8575	10.4437	9.0203	9.98463	9.82827	10.4313	10.5556	10.639	11.1451	8.77573	9.827	7.61081	2.95375	8.69058	6.80381	6.05639	7.42369	9.37493	10.1264	8.82371	8.98593	9.5913	8.86216	6.62009	9.36879	6.44055	7.71369	'Temporal cortex of non-AD brain'
1.31685	5.46614	10.185	8.87951	9.96758	9.83497	10.6719	10.8472	10.7228	11.0832	8.78154	9.66935	7.47428	3.1204	8.17932	7.26468	5.95398	7.65931	10.0608	10.0884	9.20108	9.08382	9.67022	8.9614	6.85699	9.38015	6.35304	7.71401	'Temporal cortex of non-AD brain'
